# Supplementary material for: Vital Pulp Therapy in Permanent Mature Posterior Teeth with Symptomatic Irreversible Pulpitis: A Systematic Review of Treatment Outcomes
Source: Medicina (Kaunas). 2021 Jun 3;57(6):573. doi: 10.3390/medicina57060573 (PMC8228104; doi:10.3390/medicina57060573)
Supplement: Supplementary file 1 [file medicina-57-00573-s001.zip]

Archive with 1 entries (1 files):
- medicina-1229937-supplementary.pdf
